# Supplementary material for: Post-marketing safety surveillance of vortioxetine hydrobromide: a pharmacovigilance study leveraging FAERS database
Source: Front Psychiatry. 2025 Feb 24;16:1532803. doi: 10.3389/fpsyt.2025.1532803 (PMC11891171; doi:10.3389/fpsyt.2025.1532803)
Supplement: Supplementary file 1 [file Table1.xlsx]

## Sheet: Sheet1
Supplementary Table 1.
System organ class (SOC)	Preferred terms (PTs)	vortioxetine cases reporting PT	ROR (95% two-sided Cl)	PRR (χ2)	EBGM(EBGM05)	IC(IC025)
Gastrointestinal disorders	Nausea	1798	5.34 ( 5.09 - 5.6 )	5.06 ( 5918.7 )	5.05 ( 4.85 )	2.34 ( 0.67 )
Skin and subcutaneous tissue disorders	Pruritus	697	4.07 ( 3.77 - 4.39 )	3.99 ( 1569.2 )	3.99 ( 3.74 )	1.99 ( 0.33 )
Gastrointestinal disorders	Vomiting	673	3.36 ( 3.11 - 3.62 )	3.3 ( 1085.67 )	3.3 ( 3.09 )	1.72 ( 0.06 )
Psychiatric disorders	Suicidal ideation	586	16.51 ( 15.21 - 17.93 )	16.2 ( 8274.18 )	16.03 ( 14.96 )	4 ( 2.34 )
General disorders and administration site conditions	Feeling abnormal	553	4.89 ( 4.49 - 5.32 )	4.81 ( 1670.47 )	4.8 ( 4.47 )	2.26 ( 0.6 )
Psychiatric disorders	Insomnia	540	4.59 ( 4.21 - 5 )	4.52 ( 1482.26 )	4.51 ( 4.2 )	2.17 ( 0.51 )
General disorders and administration site conditions	No adverse event	462	5.92 ( 5.4 - 6.49 )	5.84 ( 1849.4 )	5.82 ( 5.39 )	2.54 ( 0.87 )
Investigations	Weight increased	450	4.53 ( 4.13 - 4.97 )	4.47 ( 1214.8 )	4.46 ( 4.13 )	2.16 ( 0.49 )
Psychiatric disorders	Irritability	409	15.95 ( 14.46 - 17.59 )	15.74 ( 5589.52 )	15.58 ( 14.35 )	3.96 ( 2.3 )
Nervous system disorders	Disturbance in attention	385	16.1 ( 14.55 - 17.81 )	15.89 ( 5320.58 )	15.73 ( 14.46 )	3.98 ( 2.31 )
Psychiatric disorders	Anger	377	27.47 ( 24.79 - 30.44 )	27.12 ( 9317.23 )	26.65 ( 24.46 )	4.74 ( 3.07 )
Psychiatric disorders	Apathy	283	45.72 ( 40.59 - 51.49 )	45.28 ( 11889.36 )	43.95 ( 39.79 )	5.46 ( 3.79 )
Psychiatric disorders	Agitation	224	7.61 ( 6.67 - 8.69 )	7.56 ( 1270.17 )	7.53 ( 6.74 )	2.91 ( 1.25 )
Skin and subcutaneous tissue disorders	Hyperhidrosis	216	3.84 ( 3.36 - 4.39 )	3.82 ( 449.67 )	3.81 ( 3.41 )	1.93 ( 0.27 )
Nervous system disorders	Hypersomnia	214	16.6 ( 14.5 - 19 )	16.48 ( 3078.88 )	16.31 ( 14.56 )	4.03 ( 2.36 )
Psychiatric disorders	Mood swings	207	15.56 ( 13.57 - 17.86 )	15.46 ( 2771.64 )	15.31 ( 13.65 )	3.94 ( 2.27 )
Psychiatric disorders	Libido decreased	195	38.32 ( 33.22 - 44.19 )	38.06 ( 6860.73 )	37.13 ( 32.95 )	5.21 ( 3.55 )
Psychiatric disorders	Feeling guilty	171	311.19 ( 263.77 - 367.14 )	309.34 ( 43404.55 )	255.65 ( 222.62 )	8 ( 6.33 )
Metabolism and nutrition disorders	Hyperphagia	164	111.46 ( 95.06 - 130.69 )	110.83 ( 16596.21 )	103.11 ( 90.26 )	6.69 ( 5.02 )
Psychiatric disorders	Suicide attempt	158	6.62 ( 5.66 - 7.74 )	6.59 ( 746.26 )	6.56 ( 5.76 )	2.71 ( 1.05 )
Psychiatric disorders	Completed suicide	153	4.63 ( 3.95 - 5.42 )	4.61 ( 431.21 )	4.6 ( 4.02 )	2.2 ( 0.53 )
Gastrointestinal disorders	Dry mouth	125	3.53 ( 2.96 - 4.21 )	3.52 ( 225.41 )	3.52 ( 3.03 )	1.81 ( 0.15 )
Psychiatric disorders	Mania	114	18.35 ( 15.25 - 22.08 )	18.28 ( 1839.7 )	18.07 ( 15.48 )	4.18 ( 2.51 )
Nervous system disorders	Serotonin syndrome	113	14.28 ( 11.86 - 17.2 )	14.23 ( 1377.25 )	14.11 ( 12.08 )	3.82 ( 2.15 )
General disorders and administration site conditions	Crying	112	7.35 ( 6.1 - 8.85 )	7.32 ( 608.98 )	7.29 ( 6.24 )	2.87 ( 1.2 )
Psychiatric disorders	Nightmare	104	7.16 ( 5.9 - 8.69 )	7.14 ( 546.59 )	7.11 ( 6.05 )	2.83 ( 1.16 )
Psychiatric disorders	Abnormal dreams	103	10.7 ( 8.81 - 12.99 )	10.66 ( 895.93 )	10.6 ( 9.01 )	3.41 ( 1.74 )
Reproductive system and breast disorders	Sexual dysfunction	99	20.23 ( 16.59 - 24.68 )	20.17 ( 1779.29 )	19.91 ( 16.86 )	4.32 ( 2.65 )
Psychiatric disorders	Aggression	92	4.92 ( 4.01 - 6.04 )	4.9 ( 285.16 )	4.89 ( 4.12 )	2.29 ( 0.62 )
Psychiatric disorders	Panic attack	91	6.01 ( 4.89 - 7.38 )	5.99 ( 377.13 )	5.97 ( 5.03 )	2.58 ( 0.91 )
Psychiatric disorders	Eating disorder	82	8.04 ( 6.47 - 10 )	8.02 ( 501.53 )	7.98 ( 6.66 )	3 ( 1.33 )
Reproductive system and breast disorders	Erectile dysfunction	76	7.51 ( 5.99 - 9.41 )	7.49 ( 425.57 )	7.46 ( 6.18 )	2.9 ( 1.23 )
Ear and labyrinth disorders	Tinnitus	68	3.34 ( 2.63 - 4.23 )	3.33 ( 110.77 )	3.33 ( 2.72 )	1.73 ( 0.07 )
Psychiatric disorders	Restlessness	60	3.81 ( 2.96 - 4.91 )	3.81 ( 123.94 )	3.8 ( 3.07 )	1.93 ( 0.26 )
Nervous system disorders	Akathisia	56	10.77 ( 8.28 - 14.02 )	10.75 ( 491.97 )	10.68 ( 8.57 )	3.42 ( 1.75 )
Renal and urinary disorders	Urinary retention	55	3.78 ( 2.9 - 4.93 )	3.77 ( 111.9 )	3.77 ( 3.02 )	1.91 ( 0.25 )
Pregnancy, puerperium and perinatal conditions	Pregnancy	51	7.72 ( 5.86 - 10.17 )	7.71 ( 296.24 )	7.67 ( 6.09 )	2.94 ( 1.27 )
General disorders and administration site conditions	Energy increased	46	16.38 ( 12.24 - 21.9 )	16.35 ( 655.78 )	16.18 ( 12.69 )	4.02 ( 2.35 )
Endocrine disorders	Inappropriate antidiuretic hormone secretion	46	11.29 ( 8.44 - 15.09 )	11.27 ( 427.38 )	11.19 ( 8.78 )	3.48 ( 1.82 )
General disorders and administration site conditions	Feeling jittery	44	5.57 ( 4.14 - 7.48 )	5.56 ( 163.92 )	5.54 ( 4.32 )	2.47 ( 0.8 )
Nervous system disorders	Restless legs syndrome	44	5.44 ( 4.04 - 7.31 )	5.43 ( 158.46 )	5.41 ( 4.22 )	2.44 ( 0.77 )
Social circumstances	Alcohol use	44	53.17 ( 39.35 - 71.84 )	53.09 ( 2170.13 )	51.27 ( 39.85 )	5.68 ( 4.01 )
Psychiatric disorders	Intentional self-injury	43	3.85 ( 2.86 - 5.2 )	3.85 ( 90.43 )	3.84 ( 2.99 )	1.94 ( 0.28 )
Psychiatric disorders	Hallucination, auditory	41	6.26 ( 4.61 - 8.51 )	6.26 ( 180.29 )	6.23 ( 4.82 )	2.64 ( 0.97 )
Musculoskeletal and connective tissue disorders	Muscle twitching	41	4.14 ( 3.05 - 5.63 )	4.13 ( 97.2 )	4.13 ( 3.19 )	2.04 ( 0.38 )
Nervous system disorders	Sedation	40	3.79 ( 2.78 - 5.17 )	3.79 ( 81.89 )	3.78 ( 2.92 )	1.92 ( 0.25 )
Psychiatric disorders	Psychotic disorder	40	3.48 ( 2.55 - 4.74 )	3.47 ( 70.28 )	3.47 ( 2.67 )	1.79 ( 0.13 )
Psychiatric disorders	Bruxism	39	17.09 ( 12.46 - 23.43 )	17.06 ( 583.06 )	16.88 ( 12.96 )	4.08 ( 2.41 )
Nervous system disorders	Mental impairment	36	3.35 ( 2.41 - 4.64 )	3.35 ( 59.07 )	3.34 ( 2.54 )	1.74 ( 0.07 )
Nervous system disorders	Psychomotor hyperactivity	35	4.99 ( 3.58 - 6.95 )	4.98 ( 111.03 )	4.97 ( 3.76 )	2.31 ( 0.65 )
Metabolism and nutrition disorders	Increased appetite	34	4.54 ( 3.24 - 6.36 )	4.54 ( 93.54 )	4.53 ( 3.42 )	2.18 ( 0.51 )
Gastrointestinal disorders	Retching	34	3.63 ( 2.59 - 5.08 )	3.62 ( 64.44 )	3.62 ( 2.73 )	1.85 ( 0.19 )
Nervous system disorders	Tardive dyskinesia	32	6.07 ( 4.29 - 8.6 )	6.07 ( 134.91 )	6.05 ( 4.52 )	2.6 ( 0.93 )
Psychiatric disorders	Anorgasmia	32	29.9 ( 21.06 - 42.43 )	29.86 ( 874.96 )	29.29 ( 21.85 )	4.87 ( 3.2 )
Psychiatric disorders	Tachyphrenia	31	20.38 ( 14.29 - 29.05 )	20.36 ( 562.84 )	20.09 ( 14.93 )	4.33 ( 2.66 )
Psychiatric disorders	Hallucination, visual	30	3.52 ( 2.46 - 5.04 )	3.52 ( 53.9 )	3.51 ( 2.6 )	1.81 ( 0.15 )
Psychiatric disorders	Thinking abnormal	29	3.8 ( 2.64 - 5.47 )	3.8 ( 59.64 )	3.79 ( 2.79 )	1.92 ( 0.26 )
Psychiatric disorders	Hypomania	27	17.8 ( 12.18 - 26.02 )	17.79 ( 422.66 )	17.59 ( 12.8 )	4.14 ( 2.47 )
Musculoskeletal and connective tissue disorders	Muscle tightness	25	3.38 ( 2.29 - 5.01 )	3.38 ( 41.87 )	3.38 ( 2.43 )	1.76 ( 0.09 )
Investigations	Blood sodium decreased	25	3.4 ( 2.3 - 5.03 )	3.4 ( 42.19 )	3.39 ( 2.44 )	1.76 ( 0.1 )
Psychiatric disorders	Social avoidant behaviour	24	9.86 ( 6.6 - 14.73 )	9.85 ( 189.56 )	9.79 ( 7 )	3.29 ( 1.62 )
Psychiatric disorders	Personality change	23	6.15 ( 4.08 - 9.26 )	6.14 ( 98.63 )	6.12 ( 4.34 )	2.61 ( 0.95 )
Immune system disorders	Reaction to excipient	23	10.21 ( 6.77 - 15.39 )	10.2 ( 189.63 )	10.14 ( 7.19 )	3.34 ( 1.68 )
Psychiatric disorders	Homicidal ideation	22	18.65 ( 12.24 - 28.4 )	18.64 ( 362.56 )	18.41 ( 12.95 )	4.2 ( 2.54 )
Psychiatric disorders	Self-injurious ideation	21	13.21 ( 8.59 - 20.3 )	13.2 ( 234.69 )	13.09 ( 9.14 )	3.71 ( 2.04 )
Psychiatric disorders	Delusion	21	3.23 ( 2.11 - 4.96 )	3.23 ( 32.3 )	3.23 ( 2.25 )	1.69 ( 0.02 )
General disorders and administration site conditions	Hunger	20	4.03 ( 2.6 - 6.26 )	4.03 ( 45.45 )	4.02 ( 2.79 )	2.01 ( 0.34 )
Psychiatric disorders	Loss of libido	20	4.93 ( 3.18 - 7.65 )	4.93 ( 62.45 )	4.92 ( 3.4 )	2.3 ( 0.63 )
Psychiatric disorders	Bipolar disorder	19	4.46 ( 2.84 - 6.99 )	4.45 ( 50.76 )	4.44 ( 3.05 )	2.15 ( 0.49 )
Psychiatric disorders	Feeling of despair	17	8.21 ( 5.1 - 13.22 )	8.2 ( 106.95 )	8.16 ( 5.48 )	3.03 ( 1.36 )
Nervous system disorders	Extrapyramidal disorder	17	3.27 ( 2.03 - 5.26 )	3.26 ( 26.66 )	3.26 ( 2.19 )	1.7 ( 0.04 )
Psychiatric disorders	Feelings of worthlessness	17	27.64 ( 17.1 - 44.66 )	27.62 ( 428.1 )	27.13 ( 18.16 )	4.76 ( 3.09 )
Psychiatric disorders	Abulia	17	38.16 ( 23.57 - 61.77 )	38.14 ( 599.18 )	37.19 ( 24.86 )	5.22 ( 3.55 )
Psychiatric disorders	Euphoric mood	15	3.3 ( 1.99 - 5.48 )	3.3 ( 24.01 )	3.3 ( 2.16 )	1.72 ( 0.05 )
Gastrointestinal disorders	Vomiting projectile	15	12.92 ( 7.77 - 21.48 )	12.91 ( 163.45 )	12.81 ( 8.37 )	3.68 ( 2.01 )
Psychiatric disorders	Suicidal behaviour	15	8.51 ( 5.12 - 14.14 )	8.51 ( 98.84 )	8.47 ( 5.54 )	3.08 ( 1.41 )
Psychiatric disorders	Tic	14	6.5 ( 3.85 - 10.99 )	6.5 ( 64.87 )	6.48 ( 4.17 )	2.69 ( 1.03 )
Psychiatric disorders	Depressive symptom	13	8.32 ( 4.82 - 14.35 )	8.31 ( 83.18 )	8.27 ( 5.24 )	3.05 ( 1.38 )
Nervous system disorders	Parosmia	13	4.09 ( 2.37 - 7.06 )	4.09 ( 30.29 )	4.08 ( 2.59 )	2.03 ( 0.36 )
General disorders and administration site conditions	Alcohol interaction	12	13.72 ( 7.77 - 24.22 )	13.71 ( 140.1 )	13.59 ( 8.45 )	3.76 ( 2.1 )
Nervous system disorders	Formication	11	3.68 ( 2.03 - 6.64 )	3.68 ( 21.37 )	3.67 ( 2.24 )	1.88 ( 0.21 )
Psychiatric disorders	Impulsive behaviour	11	7.3 ( 4.04 - 13.21 )	7.3 ( 59.5 )	7.27 ( 4.43 )	2.86 ( 1.19 )
Investigations	Blood prolactin increased	11	5.25 ( 2.9 - 9.48 )	5.24 ( 37.66 )	5.23 ( 3.19 )	2.39 ( 0.72 )
Psychiatric disorders	Dissociation	11	4.93 ( 2.73 - 8.91 )	4.92 ( 34.29 )	4.91 ( 2.99 )	2.3 ( 0.63 )
Eye disorders	Angle closure glaucoma	11	11.02 ( 6.09 - 19.94 )	11.02 ( 99.43 )	10.94 ( 6.66 )	3.45 ( 1.78 )
Psychiatric disorders	Logorrhoea	11	7.83 ( 4.33 - 14.16 )	7.83 ( 65.15 )	7.79 ( 4.74 )	2.96 ( 1.29 )
Social circumstances	Alcoholic	11	133.42 ( 71.96 - 247.37 )	133.37 ( 1324.75 )	122.34 ( 72.99 )	6.93 ( 5.25 )
Psychiatric disorders	Decreased interest	10	3.44 ( 1.85 - 6.41 )	3.44 ( 17.3 )	3.44 ( 2.04 )	1.78 ( 0.11 )
Psychiatric disorders	Derealisation	10	11.55 ( 6.2 - 21.51 )	11.54 ( 95.55 )	11.46 ( 6.81 )	3.52 ( 1.85 )
Psychiatric disorders	Activation syndrome	10	81.99 ( 43.36 - 155.02 )	81.96 ( 757.42 )	77.68 ( 45.58 )	6.28 ( 4.6 )
Respiratory, thoracic and mediastinal disorders	Yawning	9	7.41 ( 3.85 - 14.26 )	7.41 ( 49.62 )	7.37 ( 4.26 )	2.88 ( 1.21 )
Blood and lymphatic system disorders	Haemorrhagic diathesis	9	5.51 ( 2.87 - 10.61 )	5.51 ( 33.13 )	5.5 ( 3.18 )	2.46 ( 0.79 )
Psychiatric disorders	Sleep terror	9	4.46 ( 2.32 - 8.58 )	4.46 ( 24.09 )	4.45 ( 2.57 )	2.15 ( 0.49 )
Psychiatric disorders	Distractibility	9	16.85 ( 8.73 - 32.5 )	16.84 ( 132.59 )	16.66 ( 9.61 )	4.06 ( 2.39 )
Psychiatric disorders	Violence-related symptom	8	14.3 ( 7.13 - 28.69 )	14.3 ( 97.97 )	14.17 ( 7.91 )	3.82 ( 2.16 )
Psychiatric disorders	Panic disorder	8	4.82 ( 2.41 - 9.66 )	4.82 ( 24.16 )	4.81 ( 2.69 )	2.27 ( 0.6 )
Psychiatric disorders	Depersonalisation/derealisation disorder	8	8.09 ( 4.04 - 16.2 )	8.08 ( 49.38 )	8.04 ( 4.5 )	3.01 ( 1.34 )
Surgical and medical procedures	Gastric bypass	7	8.13 ( 3.87 - 17.1 )	8.13 ( 43.54 )	8.09 ( 4.35 )	3.02 ( 1.35 )
Psychiatric disorders	Orgasm abnormal	7	21.53 ( 10.21 - 45.42 )	21.53 ( 135.05 )	21.23 ( 11.37 )	4.41 ( 2.74 )
Psychiatric disorders	Tearfulness	7	3.84 ( 1.83 - 8.07 )	3.84 ( 14.68 )	3.83 ( 2.06 )	1.94 ( 0.27 )
Psychiatric disorders	Libido disorder	7	10.37 ( 4.93 - 21.8 )	10.36 ( 58.8 )	10.3 ( 5.53 )	3.36 ( 1.7 )
Musculoskeletal and connective tissue disorders	Temporomandibular joint syndrome	7	5.27 ( 2.51 - 11.07 )	5.27 ( 24.13 )	5.25 ( 2.82 )	2.39 ( 0.73 )
Metabolism and nutrition disorders	Food craving	7	4.23 ( 2.01 - 8.88 )	4.23 ( 17.2 )	4.22 ( 2.27 )	2.08 ( 0.41 )
Psychiatric disorders	Hostility	6	7.13 ( 3.2 - 15.91 )	7.13 ( 31.49 )	7.1 ( 3.63 )	2.83 ( 1.16 )
Psychiatric disorders	Binge eating	6	13.12 ( 5.87 - 29.31 )	13.12 ( 66.57 )	13.01 ( 6.64 )	3.7 ( 2.03 )
Reproductive system and breast disorders	Ejaculation delayed	6	24.73 ( 11.04 - 55.42 )	24.73 ( 134.34 )	24.33 ( 12.39 )	4.6 ( 2.93 )
Reproductive system and breast disorders	Ejaculation failure	6	8.35 ( 3.74 - 18.64 )	8.35 ( 38.61 )	8.31 ( 4.25 )	3.05 ( 1.39 )
Psychiatric disorders	Obsessive thoughts	6	9.15 ( 4.1 - 20.42 )	9.15 ( 43.29 )	9.1 ( 4.65 )	3.19 ( 1.52 )
Psychiatric disorders	Disorganised speech	6	6.61 ( 2.97 - 14.75 )	6.61 ( 28.46 )	6.59 ( 3.37 )	2.72 ( 1.05 )
Nervous system disorders	Electric shock sensation	6	5.51 ( 2.47 - 12.28 )	5.51 ( 22.06 )	5.49 ( 2.81 )	2.46 ( 0.79 )
Psychiatric disorders	Flat affect	5	6.49 ( 2.69 - 15.62 )	6.49 ( 23.1 )	6.46 ( 3.1 )	2.69 ( 1.02 )
Psychiatric disorders	Libido increased	5	6.45 ( 2.68 - 15.52 )	6.45 ( 22.91 )	6.42 ( 3.08 )	2.68 ( 1.01 )
Psychiatric disorders	Conversion disorder	5	8.84 ( 3.67 - 21.29 )	8.84 ( 34.55 )	8.79 ( 4.21 )	3.14 ( 1.47 )
Psychiatric disorders	Terminal insomnia	5	7.1 ( 2.95 - 17.1 )	7.1 ( 26.08 )	7.07 ( 3.39 )	2.82 ( 1.15 )
Psychiatric disorders	Hallucination, olfactory	5	29.58 ( 12.2 - 71.71 )	29.58 ( 135.33 )	29.01 ( 13.83 )	4.86 ( 3.18 )
Psychiatric disorders	Impulse-control disorder	5	5.78 ( 2.4 - 13.9 )	5.78 ( 19.67 )	5.76 ( 2.76 )	2.53 ( 0.86 )
Eye disorders	Halo vision	5	10.28 ( 4.26 - 24.76 )	10.27 ( 41.57 )	10.21 ( 4.89 )	3.35 ( 1.68 )
Reproductive system and breast disorders	Female sexual dysfunction	5	50.6 ( 20.75 - 123.41 )	50.59 ( 234.94 )	48.94 ( 23.21 )	5.61 ( 3.93 )
Psychiatric disorders	Bipolar i disorder	5	6.15 ( 2.56 - 14.82 )	6.15 ( 21.49 )	6.13 ( 2.94 )	2.62 ( 0.95 )
Reproductive system and breast disorders	Breast discharge	5	7.34 ( 3.05 - 17.68 )	7.34 ( 27.26 )	7.31 ( 3.5 )	2.87 ( 1.2 )
Psychiatric disorders	Sleep talking	5	7.45 ( 3.09 - 17.94 )	7.45 ( 27.77 )	7.41 ( 3.55 )	2.89 ( 1.22 )
Reproductive system and breast disorders	Breast swelling	5	4.45 ( 1.85 - 10.7 )	4.45 ( 13.33 )	4.44 ( 2.13 )	2.15 ( 0.48 )
Psychiatric disorders	Persecutory delusion	5	4.94 ( 2.05 - 11.88 )	4.94 ( 15.64 )	4.92 ( 2.36 )	2.3 ( 0.63 )
Psychiatric disorders	Hypersexuality	4	5.55 ( 2.08 - 14.81 )	5.55 ( 14.85 )	5.53 ( 2.43 )	2.47 ( 0.8 )
Psychiatric disorders	Grandiosity	4	30.41 ( 11.3 - 81.85 )	30.41 ( 111.45 )	29.81 ( 13.02 )	4.9 ( 3.22 )
Psychiatric disorders	Dermatillomania	4	14.18 ( 5.3 - 37.95 )	14.17 ( 48.51 )	14.05 ( 6.16 )	3.81 ( 2.14 )
Psychiatric disorders	Abnormal sleep-related event	4	8.54 ( 3.2 - 22.83 )	8.54 ( 26.48 )	8.5 ( 3.73 )	3.09 ( 1.42 )
Psychiatric disorders	Inappropriate affect	4	6.1 ( 2.28 - 16.29 )	6.1 ( 16.99 )	6.08 ( 2.67 )	2.6 ( 0.94 )
Reproductive system and breast disorders	Genital hypoaesthesia	4	8.44 ( 3.16 - 22.57 )	8.44 ( 26.1 )	8.4 ( 3.69 )	3.07 ( 1.4 )
Nervous system disorders	Sleep paralysis	4	5.21 ( 1.95 - 13.91 )	5.21 ( 13.57 )	5.2 ( 2.29 )	2.38 ( 0.71 )
Psychiatric disorders	Agoraphobia	4	6.93 ( 2.59 - 18.51 )	6.93 ( 20.2 )	6.9 ( 3.03 )	2.79 ( 1.12 )
Social circumstances	Homicide	4	9 ( 3.37 - 24.06 )	9 ( 28.27 )	8.95 ( 3.93 )	3.16 ( 1.49 )
Investigations	Bleeding time prolonged	4	8.23 ( 3.08 - 21.99 )	8.23 ( 25.27 )	8.19 ( 3.6 )	3.03 ( 1.36 )
Renal and urinary disorders	Cystitis interstitial	4	5.44 ( 2.04 - 14.53 )	5.44 ( 14.46 )	5.43 ( 2.39 )	2.44 ( 0.77 )
Psychiatric disorders	Laziness	4	4.61 ( 1.73 - 12.29 )	4.61 ( 11.26 )	4.59 ( 2.02 )	2.2 ( 0.53 )
Congenital, familial and genetic disorders	Congenital musculoskeletal disorder	4	19.43 ( 7.25 - 52.12 )	19.43 ( 69.02 )	19.19 ( 8.41 )	4.26 ( 2.59 )
Gastrointestinal disorders	Reflux gastritis	3	5.52 ( 1.78 - 17.14 )	5.52 ( 11.05 )	5.5 ( 2.13 )	2.46 ( 0.79 )
Psychiatric disorders	Trichotillomania	3	10.76 ( 3.46 - 33.51 )	10.76 ( 26.37 )	10.69 ( 4.13 )	3.42 ( 1.75 )
Psychiatric disorders	Disturbance in sexual arousal	3	7.31 ( 2.35 - 22.74 )	7.31 ( 16.26 )	7.28 ( 2.82 )	2.86 ( 1.19 )
Social circumstances	Verbal abuse	3	20.47 ( 6.55 - 63.98 )	20.47 ( 54.8 )	20.2 ( 7.79 )	4.34 ( 2.66 )
Social circumstances	Physical assault	3	5.22 ( 1.68 - 16.22 )	5.22 ( 10.2 )	5.21 ( 2.02 )	2.38 ( 0.71 )
Psychiatric disorders	Female orgasmic disorder	3	21.16 ( 6.77 - 66.16 )	21.16 ( 56.8 )	20.87 ( 8.04 )	4.38 ( 2.71 )
Gastrointestinal disorders	Protrusion tongue	3	13.54 ( 4.35 - 42.22 )	13.54 ( 34.53 )	13.43 ( 5.19 )	3.75 ( 2.07 )
Psychiatric disorders	Psychotic behaviour	3	6.96 ( 2.24 - 21.65 )	6.96 ( 15.25 )	6.94 ( 2.68 )	2.79 ( 1.12 )
Psychiatric disorders	Hypervigilance	3	7.13 ( 2.29 - 22.18 )	7.13 ( 15.74 )	7.1 ( 2.75 )	2.83 ( 1.16 )
Psychiatric disorders	Blunted affect	3	11.55 ( 3.71 - 35.98 )	11.55 ( 28.69 )	11.47 ( 4.43 )	3.52 ( 1.85 )
Psychiatric disorders	Morbid thoughts	3	7.26 ( 2.34 - 22.59 )	7.26 ( 16.12 )	7.23 ( 2.8 )	2.85 ( 1.18 )
Psychiatric disorders	Sleep-related eating disorder	3	6.82 ( 2.2 - 21.22 )	6.82 ( 14.84 )	6.8 ( 2.63 )	2.76 ( 1.1 )
Psychiatric disorders	Intrusive thoughts	3	5.96 ( 1.92 - 18.51 )	5.96 ( 12.32 )	5.94 ( 2.3 )	2.57 ( 0.9 )
Psychiatric disorders	Hyperarousal	3	115.83 ( 35.75 - 375.27 )	115.82 ( 316.51 )	107.42 ( 40.17 )	6.75 ( 5.02 )
